# Supplementary material for: “Hills of Activity” as an effective method for mitigating ground surface vibration in sustainable residential development
Source: PLoS One. 2025 Sep 29;20(9):e0332914. doi: 10.1371/journal.pone.0332914 (PMC12478882; doi:10.1371/journal.pone.0332914)
Supplement: S1 Data — (NB) [file pone.0332914.s001.nb]

(* Content-type: application/vnd.wolfram.mathematica *)

(*** Wolfram Notebook File ***)
(* http://www.wolfram.com/nb *)

(* CreatedBy='Mathematica 11.3' *)

(*CacheID: 234*)
(* Internal cache information:
NotebookFileLineBreakTest
NotebookFileLineBreakTest
NotebookDataPosition[       158,          7]
NotebookDataLength[     44342,        996]
NotebookOptionsPosition[     41057,        940]
NotebookOutlinePosition[     41400,        955]
CellTagsIndexPosition[     41357,        952]
WindowFrame->Normal*)

(* Beginning of Notebook Content *)
Notebook[{

Cell[CellGroupData[{
Cell[TextData[StyleBox["G4080 alfa 45 st wyskosci 0,25 0,5 0,75 1 Lambda",
 FontColor->GrayLevel[0],
 Background->RGBColor[0.88, 1, 0.88]]], "Subtitle",
 CellChangeTimes->{
  3.646465511733306*^9, {3.646466408756613*^9, 3.6464664092186394`*^9}, {
   3.6464847595692196`*^9, 3.6464847718479214`*^9}, {3.6468980412625046`*^9, 
   3.6468980539292297`*^9}, {3.6470748274268026`*^9, 
   3.6470748317690506`*^9}, {3.647099460116163*^9, 3.6470994697127113`*^9}, {
   3.6480497056975746`*^9, 3.648049713274008*^9}, {3.64836168211614*^9, 
   3.648361712992906*^9}, {3.6483859948927517`*^9, 3.6483859986719675`*^9}, {
   3.6488959265984*^9, 3.648895932917761*^9}, {3.6498449142572317`*^9, 
   3.649844914663255*^9}, 3.6675826400703917`*^9, {3.6810148810772133`*^9, 
   3.681014881482814*^9}, 3.6810153393084526`*^9, 3.68199308906111*^9, {
   3.6834363521226892`*^9, 3.6834363562410965`*^9}, {3.688968605720784*^9, 
   3.6889686117111945`*^9}, {3.688968642209248*^9, 3.68896864333245*^9}, {
   3.688969443526656*^9, 3.6889694472550626`*^9}, {3.6889696532066245`*^9, 
   3.68896965626423*^9}, {3.6891482528332925`*^9, 3.6891482542893753`*^9}, {
   3.689148300156999*^9, 3.689148301262062*^9}, {3.772261889984871*^9, 
   3.772261896661682*^9}, {3.774336286687962*^9, 3.7743362894216776`*^9}, {
   3.947500015598554*^9, 3.947500029550279*^9}, {3.947504922482212*^9, 
   3.9475049268664856`*^9}, {3.9475631110464973`*^9, 
   3.9475631144071846`*^9}, {3.9475655117164974`*^9, 
   3.9475655457329407`*^9}, {3.9485301569226727`*^9, 3.948530157235078*^9}, {
   3.948637883234053*^9, 3.9486378875297174`*^9}, {3.9486402562935486`*^9, 
   3.948640270670657*^9}},ExpressionUUID->"21c1f9af-1598-4e4e-bb68-\
2d4347d33a9d"],

Cell[CellGroupData[{

Cell[BoxData[{
 RowBox[{"Remove", "[", "\"\<Global`*\>\"", "]"}], "\[IndentingNewLine]", 
 RowBox[{"Remove", "[", "\"\<Global`@\>\"", "]"}]}], "Input",
 CellLabel->
  "In[550]:=",ExpressionUUID->"9addd10c-2881-497e-944f-2a1f4491ecd7"],

Cell[BoxData[
 TemplateBox[{
  "Remove","rmnsm",
   "\"There are no symbols matching \\\"\\!\\(\\*RowBox[{\\\"\\\\\\\"Global`@\
\\\\\\\"\\\"}]\\)\\\".\"",2,551,63,30361935475934991737,"Local"},
  "MessageTemplate"]], "Message", "MSG",
 CellChangeTimes->{
  3.646898056144356*^9, 3.6468984009770794`*^9, 3.6468990074217663`*^9, 
   3.6468998368822083`*^9, 3.646899963857471*^9, 3.647068681468201*^9, 
   3.6470753589452033`*^9, 3.6470764892818546`*^9, 3.6470770043613157`*^9, 
   3.6471003440257196`*^9, 3.6471005884116974`*^9, 3.647164915311575*^9, 
   3.648049727322811*^9, 3.648049818961053*^9, 3.6482871931435833`*^9, 
   3.648290780369761*^9, 3.648295850341747*^9, 3.648308393000146*^9, 
   3.6483618294545674`*^9, 3.648386005078334*^9, 3.648386074266291*^9, 
   3.64845274008465*^9, 3.64848805853675*^9, 3.648646116808647*^9, 
   3.6486478369930363`*^9, 3.648648184601918*^9, 3.648741010345154*^9, 
   3.6487410757098923`*^9, 3.6487413311475024`*^9, 3.6488963067941456`*^9, 
   3.6488975166093435`*^9, 3.6488975851752653`*^9, 3.648898289092527*^9, 
   3.648972205858794*^9, 3.6498427272531424`*^9, 3.667582721392043*^9, 
   3.6678279638528585`*^9, 3.681015065293498*^9, 3.6810153193081565`*^9, 
   3.6810153650007277`*^9, 3.682140303238632*^9, 3.682231645760092*^9, 
   3.682324626181587*^9, 3.6834365167497787`*^9, 3.6834366242807674`*^9, 
   3.6834367239493427`*^9, 3.6834368134778996`*^9, 3.683437103373209*^9, 
   3.683437452548622*^9, 3.6834374866814823`*^9, 3.685340556688121*^9, 
   3.68568949304588*^9, 3.6856896101135063`*^9, 3.6856896626597786`*^9, 
   3.685784294332987*^9, 3.6860372832277884`*^9, 3.68716502655921*^9, 
   3.688974296937026*^9, 3.6891467987869363`*^9, 3.6891468915914993`*^9, 
   3.6891481885766172`*^9, 3.6891482836970577`*^9, {3.6891483142198033`*^9, 
   3.6891483332308908`*^9}, 3.689151427083849*^9, 3.6925970402584186`*^9, 
   3.692597075859342*^9, 3.7722620917574916`*^9, 3.7722633897869234`*^9, 
   3.7723483309261413`*^9, 3.7723522261305113`*^9, 3.7724233826719494`*^9, 
   3.7728695965302305`*^9, 3.772945919176261*^9, 3.7743363082920375`*^9, 
   3.774339520204727*^9, 3.774354017479232*^9, 3.774377788701395*^9, 
   3.9475001339832754`*^9, 3.947501661975149*^9, {3.947502426386858*^9, 
   3.947502432361885*^9}, 3.9475051676491766`*^9, 3.9475585369872704`*^9, 
   3.9475592155111303`*^9, 3.9475598512058363`*^9, 3.947560710994319*^9, 
   3.947561105593358*^9, 3.947561465879203*^9, 3.9475616685060205`*^9, 
   3.947562297361128*^9, 3.9475626497453175`*^9, 3.947562921512512*^9, 
   3.947563039845104*^9, 3.947563259158974*^9, 3.947564316002063*^9, 
   3.9475643720778885`*^9, 3.947565371503868*^9, 3.947566171053647*^9, 
   3.947566320964575*^9, 3.9475671238225813`*^9, 3.947567619281394*^9, 
   3.947567666071632*^9, 3.9475677009382668`*^9, 3.947567802554497*^9, 
   3.947568007128478*^9, 3.947591755817979*^9, {3.9486267413065987`*^9, 
   3.948626799644211*^9}, 3.948626912546651*^9, 3.948627092287919*^9, 
   3.9486283421947126`*^9, 3.9486285027012854`*^9, 3.9486364293281555`*^9, {
   3.94863817535463*^9, 3.948638196880776*^9}, 3.9486408537893324`*^9, 
   3.948640919797171*^9, 3.9486410580213532`*^9, {3.9486411048548603`*^9, 
   3.948641174201161*^9}, 3.948641218493058*^9, 3.963637502795188*^9, 
   3.9636376154307184`*^9, 3.963637952696064*^9, 3.9636379898619986`*^9, 
   3.963638069922558*^9, 3.963638108746477*^9, 3.963638147606347*^9},
 CellLabel->
  "During evaluation of \
In[550]:=",ExpressionUUID->"b6371fd7-edd5-4a6c-8653-59c080f70964"]
}, Open  ]],

Cell[CellGroupData[{

Cell[BoxData[
 RowBox[{"SetDirectory", "[", 
  "\"\<C:\\\\Users\\\\Aneta\\\\Desktop\\\\praca2025\\\\PRACKA \
TEKST\\\\grafika\>\"", "]"}]], "Input",
 CellLabel->
  "In[552]:=",ExpressionUUID->"a1d0eba3-f6b0-4958-823e-1c9936160d49"],

Cell[BoxData["\<\"C:\\\\Users\\\\Aneta\\\\Desktop\\\\praca2025\\\\PRACKA \
TEKST\\\\grafika\"\>"], "Output",
 CellChangeTimes->{3.963637502879804*^9, 3.9636376155466022`*^9, 
  3.963637952796268*^9, 3.963637989946612*^9, 3.9636380699915533`*^9, 
  3.963638108815468*^9, 3.9636381476909885`*^9},
 CellLabel->
  "Out[552]=",ExpressionUUID->"69c7d2a9-1777-4d9d-b68b-de1eed380d61"]
}, Open  ]],

Cell[BoxData[
 RowBox[{
  RowBox[{"granica1", "=", 
   RowBox[{"{", 
    RowBox[{
     RowBox[{"{", 
      RowBox[{"3.5`", ",", "1"}], "}"}], ",", 
     RowBox[{"{", 
      RowBox[{"7.`", ",", "1"}], "}"}], ",", 
     RowBox[{"{", 
      RowBox[{"10.5`", ",", "1"}], "}"}], ",", 
     RowBox[{"{", 
      RowBox[{"14.`", ",", "1"}], "}"}], ",", 
     RowBox[{"{", 
      RowBox[{"17.5`", ",", "1"}], "}"}], ",", 
     RowBox[{"{", 
      RowBox[{"21.`", ",", "1"}], "}"}], ",", 
     RowBox[{"{", 
      RowBox[{"24.5`", ",", "1"}], "}"}], ",", 
     RowBox[{"{", 
      RowBox[{"28.`", ",", "1"}], "}"}], ",", 
     RowBox[{"{", 
      RowBox[{"31.5`", ",", "1"}], "}"}], ",", 
     RowBox[{"{", 
      RowBox[{"35.`", ",", "1"}], "}"}], ",", 
     RowBox[{"{", 
      RowBox[{"38.5`", ",", "1"}], "}"}], ",", 
     RowBox[{"{", 
      RowBox[{"42.`", ",", "1"}], "}"}], ",", 
     RowBox[{"{", 
      RowBox[{"45.5`", ",", "1"}], "}"}], ",", 
     RowBox[{"{", 
      RowBox[{"49.`", ",", "1"}], "}"}], ",", 
     RowBox[{"{", 
      RowBox[{"52.5`", ",", "1"}], "}"}], ",", 
     RowBox[{"{", 
      RowBox[{"56.`", ",", "1"}], "}"}], ",", 
     RowBox[{"{", 
      RowBox[{"59.5`", ",", "1"}], "}"}], ",", 
     RowBox[{"{", 
      RowBox[{"63.`", ",", "1"}], "}"}], ",", 
     RowBox[{"{", 
      RowBox[{"66.5`", ",", "1"}], "}"}]}], "}"}]}], ";"}]], "Input",
 CellChangeTimes->{{3.9475657354765863`*^9, 3.9475657435255327`*^9}, {
  3.9486267627823153`*^9, 3.948626794204425*^9}},
 CellLabel->
  "In[553]:=",ExpressionUUID->"7738a54c-0656-4386-b41a-4f27ae654e47"],

Cell[BoxData[""], "Input",
 CellChangeTimes->{3.9485301746997323`*^9},
 CellLabel->
  "In[554]:=",ExpressionUUID->"60c1b033-711b-465f-94f9-c64d342ee9d1"],

Cell[BoxData[
 StyleBox[
  RowBox[{"(*", 
   RowBox[{"predkosci", " ", "Z", " ", "wypukla"}], "*)"}],
  FontSize->24,
  FontColor->RGBColor[1, 0.5, 0]]], "Input",
 CellChangeTimes->{{3.947565651748348*^9, 3.947565653588767*^9}, 
   3.948626432584904*^9, {3.9636377880347724`*^9, 3.963637790855259*^9}},
 CellLabel->
  "In[555]:=",ExpressionUUID->"79dd3eb7-a123-47ec-9fcb-ce4addacad62"],

Cell[BoxData[{
 RowBox[{
  RowBox[{"Lambda20Hz", "=", 
   RowBox[{"{", 
    RowBox[{
     RowBox[{"{", 
      RowBox[{"3.5`", ",", "1.1315654049887318`"}], "}"}], ",", 
     RowBox[{"{", 
      RowBox[{"7.`", ",", "0.8174279827916123`"}], "}"}], ",", 
     RowBox[{"{", 
      RowBox[{"10.5`", ",", "0.5878749328975142`"}], "}"}], ",", 
     RowBox[{"{", 
      RowBox[{"14.`", ",", "0.7092200109386825`"}], "}"}], ",", 
     RowBox[{"{", 
      RowBox[{"17.5`", ",", "0.2715867411801272`"}], "}"}], ",", 
     RowBox[{"{", 
      RowBox[{"21.`", ",", "0.542544951354889`"}], "}"}], ",", 
     RowBox[{"{", 
      RowBox[{"24.5`", ",", "0.6702169399122752`"}], "}"}], ",", 
     RowBox[{"{", 
      RowBox[{"28.`", ",", "0.573221086660015`"}], "}"}], ",", 
     RowBox[{"{", 
      RowBox[{"31.5`", ",", "0.6075393662128004`"}], "}"}], ",", 
     RowBox[{"{", 
      RowBox[{"35.`", ",", "0.568224992244378`"}], "}"}], ",", 
     RowBox[{"{", 
      RowBox[{"38.5`", ",", "0.456562341654923`"}], "}"}], ",", 
     RowBox[{"{", 
      RowBox[{"42.`", ",", "0.6604399658029967`"}], "}"}], ",", 
     RowBox[{"{", 
      RowBox[{"45.5`", ",", "0.40763589274395795`"}], "}"}], ",", 
     RowBox[{"{", 
      RowBox[{"49.`", ",", "0.6402066750237408`"}], "}"}], ",", 
     RowBox[{"{", 
      RowBox[{"52.5`", ",", "0.6830348803811982`"}], "}"}], ",", 
     RowBox[{"{", 
      RowBox[{"56.`", ",", "0.5179512561283223`"}], "}"}], ",", 
     RowBox[{"{", 
      RowBox[{"59.5`", ",", "0.7096463820810331`"}], "}"}], ",", 
     RowBox[{"{", 
      RowBox[{"63.`", ",", "0.7718328567314243`"}], "}"}], ",", 
     RowBox[{"{", 
      RowBox[{"66.5`", ",", "0.7719705565873006`"}], "}"}]}], "}"}]}], 
  ";"}], "\[IndentingNewLine]", 
 RowBox[{
  RowBox[{"Lambda60Hz", "=", 
   RowBox[{"{", 
    RowBox[{
     RowBox[{"{", 
      RowBox[{"3.5`", ",", "1.0166191492859948`"}], "}"}], ",", 
     RowBox[{"{", 
      RowBox[{"7.`", ",", "0.6360162495662621`"}], "}"}], ",", 
     RowBox[{"{", 
      RowBox[{"10.5`", ",", "0.3115625186754518`"}], "}"}], ",", 
     RowBox[{"{", 
      RowBox[{"14.`", ",", "0.6988833312690108`"}], "}"}], ",", 
     RowBox[{"{", 
      RowBox[{"17.5`", ",", "0.6962315855265364`"}], "}"}], ",", 
     RowBox[{"{", 
      RowBox[{"21.`", ",", "0.6406749685351519`"}], "}"}], ",", 
     RowBox[{"{", 
      RowBox[{"24.5`", ",", "0.6859005653949133`"}], "}"}], ",", 
     RowBox[{"{", 
      RowBox[{"28.`", ",", "0.7453016102248055`"}], "}"}], ",", 
     RowBox[{"{", 
      RowBox[{"31.5`", ",", "0.6925002794285784`"}], "}"}], ",", 
     RowBox[{"{", 
      RowBox[{"35.`", ",", "0.685000676628724`"}], "}"}], ",", 
     RowBox[{"{", 
      RowBox[{"38.5`", ",", "0.743546087193954`"}], "}"}], ",", 
     RowBox[{"{", 
      RowBox[{"42.`", ",", "0.7204043471289382`"}], "}"}], ",", 
     RowBox[{"{", 
      RowBox[{"45.5`", ",", "0.7053437842782364`"}], "}"}], ",", 
     RowBox[{"{", 
      RowBox[{"49.`", ",", "0.6893387138336278`"}], "}"}], ",", 
     RowBox[{"{", 
      RowBox[{"52.5`", ",", "0.6760404509458682`"}], "}"}], ",", 
     RowBox[{"{", 
      RowBox[{"56.`", ",", "0.6786125495228087`"}], "}"}], ",", 
     RowBox[{"{", 
      RowBox[{"59.5`", ",", "0.7200578627294468`"}], "}"}], ",", 
     RowBox[{"{", 
      RowBox[{"63.`", ",", "0.725229743384859`"}], "}"}], ",", 
     RowBox[{"{", 
      RowBox[{"66.5`", ",", "0.7411314621982688`"}], "}"}]}], "}"}]}], 
  ";"}]}], "Input",
 CellChangeTimes->{{3.648898316912118*^9, 3.6488983231954775`*^9}, {
   3.6488983539842386`*^9, 3.648898375371462*^9}, 3.648899045021764*^9, {
   3.649842904197263*^9, 3.6498429170249968`*^9}, {3.681015215709484*^9, 
   3.6810152161774855`*^9}, {3.683436569571471*^9, 3.683436578057886*^9}, {
   3.9475004022725077`*^9, 3.947500427376441*^9}, {3.94750046219442*^9, 
   3.947500463440092*^9}, {3.9475006380366373`*^9, 3.947500638562233*^9}, {
   3.9475006861949773`*^9, 3.9475006926896243`*^9}, {3.9475010336197405`*^9, 
   3.9475010342909465`*^9}, 3.94750155323687*^9, {3.947565618149231*^9, 
   3.947565620676158*^9}, 3.9475657112757907`*^9, 3.9475657483082223`*^9, {
   3.9475674381323104`*^9, 3.9475674437143297`*^9}, {3.9475675228735533`*^9, 
   3.9475675233466253`*^9}, 3.947591305505745*^9, 3.947591669443042*^9, {
   3.9485301130445957`*^9, 3.9485301203241663`*^9}, 3.9485302069591055`*^9, 
   3.948530348233223*^9, 3.9485308223878393`*^9, {3.9486261715517797`*^9, 
   3.9486261761759367`*^9}, 3.94862644457845*^9, 3.948626543042697*^9, 
   3.948635627401143*^9, 3.9486363218402853`*^9, {3.9486379020733533`*^9, 
   3.948637955649366*^9}, {3.9486380862208424`*^9, 3.9486380865645075`*^9}, {
   3.94864027770028*^9, 3.9486403221871924`*^9}, {3.948640364255355*^9, 
   3.9486403931239357`*^9}, {3.9486405001210785`*^9, 
   3.9486405007303452`*^9}, {3.9486406081573973`*^9, 
   3.9486406085793796`*^9}, {3.9486407236703835`*^9, 3.948640725295203*^9}, {
   3.9486408169325233`*^9, 3.9486408179635286`*^9}, {3.963637507536169*^9, 
   3.96363750889338*^9}, {3.963637541355665*^9, 3.963637569206251*^9}, 
   3.9636378955406466`*^9, 3.963637986772946*^9, 3.963638061375406*^9, 
   3.963638106226796*^9},
 CellLabel->
  "In[556]:=",ExpressionUUID->"9173e045-5645-47da-8a2f-e9627eaa3402"],

Cell[CellGroupData[{

Cell[BoxData[
 RowBox[{"amf25", "=", 
  RowBox[{
   RowBox[{"Table", "[", 
    RowBox[{
     RowBox[{"{", 
      RowBox[{"Lambda20Hz", "[", 
       RowBox[{"[", 
        RowBox[{"i", ",", "2"}], "]"}], "]"}], "}"}], ",", 
     RowBox[{"{", 
      RowBox[{"i", ",", "1", ",", 
       RowBox[{"Length", "[", "Lambda20Hz", "]"}]}], "}"}]}], "]"}], "//", 
   "Flatten"}]}]], "Input",
 CellChangeTimes->{{3.949383472863256*^9, 3.949383527107335*^9}, {
   3.949383569820302*^9, 3.9493836012499456`*^9}, {3.9493837575486126`*^9, 
   3.9493837848558674`*^9}, 3.9493842614314637`*^9, 3.9493842983485003`*^9, {
   3.9493843810804386`*^9, 3.949384381392726*^9}, {3.963637513815857*^9, 
   3.9636375272890773`*^9}},
 CellLabel->
  "In[558]:=",ExpressionUUID->"3d7c613c-6516-4543-a15b-4bf8e1896afb"],

Cell[BoxData[
 RowBox[{"{", 
  RowBox[{
  "1.1315654049887318`", ",", "0.8174279827916123`", ",", 
   "0.5878749328975142`", ",", "0.7092200109386825`", ",", 
   "0.2715867411801272`", ",", "0.542544951354889`", ",", 
   "0.6702169399122752`", ",", "0.573221086660015`", ",", 
   "0.6075393662128004`", ",", "0.568224992244378`", ",", 
   "0.456562341654923`", ",", "0.6604399658029967`", ",", 
   "0.40763589274395795`", ",", "0.6402066750237408`", ",", 
   "0.6830348803811982`", ",", "0.5179512561283223`", ",", 
   "0.7096463820810331`", ",", "0.7718328567314243`", ",", 
   "0.7719705565873006`"}], "}"}]], "Output",
 CellChangeTimes->{
  3.949384262634304*^9, 3.9493842988325624`*^9, 3.9493843821425686`*^9, 
   3.963637502948794*^9, 3.963637573028742*^9, 3.9636376156311893`*^9, {
   3.963637903685671*^9, 3.963637917127906*^9}, 3.963637952865259*^9, 
   3.963637990024719*^9, 3.9636380700761642`*^9, 3.9636381089091997`*^9, 
   3.9636381477913246`*^9},
 CellLabel->
  "Out[558]=",ExpressionUUID->"0b620b13-beb5-4216-88e6-5484ed9203d3"]
}, Open  ]],

Cell[BoxData[
 RowBox[{"(*", 
  RowBox[{"za", " ", "przegroda", " ", "od", " ", "14"}], "*)"}]], "Input",
 CellChangeTimes->{{3.9493838856973767`*^9, 3.949383895257674*^9}},
 CellLabel->
  "In[559]:=",ExpressionUUID->"f1c926fe-9f75-478c-987a-ec82f84fa914"],

Cell[BoxData[
 RowBox[{
  RowBox[{"amf25", "=", 
   RowBox[{"{", 
    RowBox[{
    "1.1315654049887318`", ",", "0.8174279827916123`", ",", 
     "0.5878749328975142`", ",", "0.7092200109386825`", ",", 
     "0.2715867411801272`", ",", "0.542544951354889`", ",", 
     "0.6702169399122752`", ",", "0.573221086660015`", ",", 
     "0.6075393662128004`", ",", "0.568224992244378`", ",", 
     "0.456562341654923`", ",", "0.6604399658029967`", ",", 
     "0.40763589274395795`", ",", "0.6402066750237408`", ",", 
     "0.6830348803811982`", ",", "0.5179512561283223`", ",", 
     "0.7096463820810331`", ",", "0.7718328567314243`", ",", 
     "0.7719705565873006`"}], "}"}]}], ";"}]], "Input",
 CellChangeTimes->{{3.9493838766025724`*^9, 3.949383905364853*^9}, {
   3.9493842795523753`*^9, 3.9493843097676835`*^9}, 3.9493843911717205`*^9, {
   3.963637590400445*^9, 3.9636375910010586`*^9}, {3.9636376459716315`*^9, 
   3.9636376498284054`*^9}},
 CellLabel->
  "In[560]:=",ExpressionUUID->"b7be5c82-380f-4eae-852c-b479e5ad17b6"],

Cell[CellGroupData[{

Cell[BoxData[
 RowBox[{"Mean", "[", "amf25", "]"}]], "Input",
 CellChangeTimes->{{3.949383629211095*^9, 3.9493836332882586`*^9}, {
  3.9493836748828363`*^9, 3.949383675570202*^9}, {3.949383787245756*^9, 
  3.9493837876519213`*^9}},
 CellLabel->
  "In[561]:=",ExpressionUUID->"44ffb1ea-bb4f-4339-a2f5-f44c306aa108"],

Cell[BoxData["0.6367738534903118`"], "Output",
 CellChangeTimes->{
  3.949383634006812*^9, {3.9493836762419195`*^9, 3.94938368439622*^9}, 
   3.94938379281406*^9, 3.949383908129591*^9, {3.949384285085822*^9, 
   3.9493843135478354`*^9}, 3.949384394795809*^9, 3.9636375030112886`*^9, {
   3.9636375933893785`*^9, 3.963637615678054*^9}, 3.9636376536635127`*^9, 
   3.9636379529121275`*^9, 3.9636379900624695`*^9, 3.963638070138649*^9, 
   3.96363810896257*^9, 3.963638147844698*^9},
 CellLabel->
  "Out[561]=",ExpressionUUID->"dc899971-acc3-4553-9f1c-f25403d6a7ae"]
}, Open  ]],

Cell[CellGroupData[{

Cell[BoxData[
 RowBox[{"ListPlot", "[", 
  RowBox[{
   RowBox[{"{", 
    RowBox[{"granica1", ",", "Lambda20Hz", ",", "Lambda60Hz"}], "}"}], ",", 
   RowBox[{"Joined", "\[Rule]", "True"}], ",", 
   RowBox[{"PlotRange", "\[Rule]", "All"}], ",", 
   RowBox[{"PlotStyle", "\[Rule]", 
    RowBox[{"{", 
     RowBox[{
      RowBox[{"{", 
       RowBox[{"Red", ",", "Dashed", ",", "Thick"}], "}"}], ",", 
      RowBox[{"{", 
       RowBox[{
        RowBox[{"GrayLevel", "[", "0.1", "]"}], ",", 
        RowBox[{"Thickness", "[", "0.008", "]"}]}], "}"}], ",", 
      RowBox[{"{", 
       RowBox[{
        RowBox[{"GrayLevel", "[", "0.7", "]"}], ",", 
        RowBox[{"Thickness", "[", "0.008", "]"}]}], "}"}], ",", 
      RowBox[{"{", 
       RowBox[{
        RowBox[{"GrayLevel", "[", "0.85", "]"}], ",", 
        RowBox[{"Thickness", "[", "0.008", "]"}]}], "}"}]}], "}"}]}], ",", 
   RowBox[{"AxesLabel", "\[Rule]", 
    RowBox[{"{", 
     RowBox[{
     "\"\<\!\(\*StyleBox[\"d\",FontSlant->\"Italic\"]\)\!\(\*StyleBox[\"[\",\
FontSlant->\"Italic\"]\)m\!\(\*StyleBox[\"]\",FontSlant->\"Italic\"]\)\>\"", 
      ",", "\"\<AMF\!\(\*StyleBox[\"vz\",FontSize->9,FontSlant->\"Italic\"]\)\
\!\(\*StyleBox[\" \",FontSlant->\"Italic\"]\)[-]\>\""}], "}"}]}], ",", 
   RowBox[{"LabelStyle", "\[Rule]", 
    RowBox[{"{", 
     RowBox[{
      RowBox[{"FontFamily", "\[Rule]", "\"\<Times\>\""}], ",", 
      RowBox[{"FontSize", "\[Rule]", "9"}]}], "}"}]}], ",", 
   RowBox[{"ImageSize", "\[Rule]", "165"}]}], "]"}]], "Input",
 CellChangeTimes->{{3.9475657597655725`*^9, 3.9475658608859253`*^9}, {
   3.947566030311617*^9, 3.9475660326622257`*^9}, 3.9475663146643424`*^9, {
   3.9475667431122932`*^9, 3.947566744182517*^9}, 3.9475674688229485`*^9, 
   3.9475676852550273`*^9, {3.947567758470172*^9, 3.9475677624684916`*^9}, 
   3.9485302643590465`*^9, {3.9486264519007435`*^9, 3.948626453101049*^9}, {
   3.948626648320278*^9, 3.948626651153865*^9}, {3.9486267202877207`*^9, 
   3.948626732951543*^9}, {3.948626898558797*^9, 3.9486268991908517`*^9}, 
   3.9486270806493487`*^9, 3.948628441495712*^9, {3.9486284958211865`*^9, 
   3.948628499229878*^9}, {3.9486379589266815`*^9, 3.9486379700492287`*^9}, {
   3.948638102268583*^9, 3.9486381133628683`*^9}, {3.9486403302165146`*^9, 
   3.948640346368952*^9}, {3.9486408796113873`*^9, 3.948640895553032*^9}, {
   3.948641033448981*^9, 3.9486410421500435`*^9}, {3.948641097355815*^9, 
   3.9486411347696776`*^9}, {3.9487811740715723`*^9, 3.948781184194148*^9}, {
   3.948781258969028*^9, 3.948781265155033*^9}, {3.9636376008194056`*^9, 
   3.963637612270001*^9}, 3.963637724013816*^9},
 CellLabel->
  "In[562]:=",ExpressionUUID->"b4ed9c05-9415-4e0a-88ed-aaa1b298d2be"],

Cell[BoxData[
 GraphicsBox[{{}, {{}, {}, 
    {RGBColor[1, 0, 0], PointSize[0.011000000000000001`], Thickness[Large], 
     Dashing[{Small, Small}], LineBox[CompressedData["
1:eJxTTMoPSmViYGAQBmIQDQE8DhD6gz2ElkHjq6LxdVD5DYZo8qZo8hZo8jZo
8vZofEdUvoMzmn5XVP4BNzT9Hmj6vdD0+6Dp90XT74/KXxAA5wMAdX0nCQ==

      "]]}, 
    {GrayLevel[0.1], PointSize[0.011000000000000001`], Thickness[0.008], 
     LineBox[CompressedData["
1:eJxTTMoPSmViYGAQBmIQDQE8DluTqoOfSH2yh/BlHIpnz90Vp/EKyld18Lwd
K37//CMoX8dB+oKI1ruNzyD8BkOHi6E3o9YmXoTKmzqs2X3Vqj3mIVTewuHm
/iOns4qeQuVtHKYumrT/cjjUvAZ7h7CQuanfCh5D+Y4O9zef032mB5V3cHZo
7Kt3DLS4C9Xv6iDHc/hfkBLUvANuDk5bGW5vEbsF1e/hYM9bu3VSzROofi+H
92Ua37Nvw+z3cbh4wr6Zb/IDqH5fh+aMiJCcrTD/+DvMqNhy8damFxD+ggCH
4L4DM35vfmEPAMKnYn8=
      "]]}, 
    {GrayLevel[0.7], PointSize[0.011000000000000001`], Thickness[0.008], 
     LineBox[CompressedData["
1:eJxTTMoPSmViYGAQBmIQDQE8Dqq7XxUIuXywh/BlHM5O+rzfLuoJlK/q0LFV
/PXiD5ehfB2HgMUFkx1in0H4DYYOcq89ytrdoXwGU4dW3eWnMhqg+hssHB7s
Et339NNTqLyNg6G30eGmm8+h8vYONrsnR3zTgJnn6LCt7Hdn22uoegdnB2Pl
T5qKp6HqGVwdlovcyurlhfIPuDkE6e1V0J0E0+/hYMf+k1+AH8p38HIw2Vs0
VX4RzH4fh/zE6FWG26H8A74OPy+WnNzGBXOPvwP71L2MoqZQ/oIAB5YtrCGR
25/bAwCIf1wv
      "]]}}, {}, {}, {}, {}},
  AspectRatio->NCache[GoldenRatio^(-1), 0.6180339887498948],
  Axes->{True, True},
  AxesLabel->{
    FormBox[
    "\"\\!\\(\\*StyleBox[\\\"d\\\",FontSlant->\\\"Italic\\\"]\\)\\!\\(\\*\
StyleBox[\\\"[\\\",FontSlant->\\\"Italic\\\"]\\)m\\!\\(\\*StyleBox[\\\"]\\\",\
FontSlant->\\\"Italic\\\"]\\)\"", TraditionalForm], 
    FormBox[
    "\"AMF\\!\\(\\*StyleBox[\\\"vz\\\",FontSize->9,FontSlant->\\\"Italic\\\"]\
\\)\\!\\(\\*StyleBox[\\\" \\\",FontSlant->\\\"Italic\\\"]\\)[-]\"", 
     TraditionalForm]},
  AxesOrigin->{2.5156250000000004`, 0},
  DisplayFunction->Identity,
  Frame->{{False, False}, {False, False}},
  FrameLabel->{{None, None}, {None, None}},
  FrameTicks->{{Automatic, Automatic}, {Automatic, Automatic}},
  GridLines->{None, None},
  GridLinesStyle->Directive[
    GrayLevel[0.5, 0.4]],
  ImagePadding->All,
  ImageSize->165,
  LabelStyle->{FontFamily -> "Times", FontSize -> 9},
  Method->{"CoordinatesToolOptions" -> {"DisplayFunction" -> ({
        (Identity[#]& )[
         Part[#, 1]], 
        (Identity[#]& )[
         Part[#, 2]]}& ), "CopiedValueFunction" -> ({
        (Identity[#]& )[
         Part[#, 1]], 
        (Identity[#]& )[
         Part[#, 2]]}& )}},
  PlotRange->{{3.5, 66.5}, {0, 1.1315654049887318`}},
  PlotRangeClipping->True,
  PlotRangePadding->{{
     Scaled[0.02], 
     Scaled[0.02]}, {
     Scaled[0.02], 
     Scaled[0.05]}},
  Ticks->{Automatic, Automatic}]], "Output",
 CellChangeTimes->{
  3.9486412186961145`*^9, 3.9636375030646563`*^9, {3.963637594638594*^9, 
   3.9636376157314277`*^9}, 3.9636377247836885`*^9, 3.963637952965496*^9, 
   3.9636379901470833`*^9, 3.9636380702076397`*^9, 3.9636381090471854`*^9, 
   3.963638147922841*^9},
 CellLabel->
  "Out[562]=",ExpressionUUID->"8d5d44db-013e-4fa3-ba1d-afa8b68d6bec"]
}, Open  ]],

Cell[BoxData[""], "Input",
 CellChangeTimes->{{3.948641214244066*^9, 3.948641221632919*^9}},
 CellLabel->
  "In[563]:=",ExpressionUUID->"b3cc5ce9-3c28-48b1-84c6-3f60024da9c8"],

Cell[BoxData[
 RowBox[{
  RowBox[{
   RowBox[{"Export", "[", 
    RowBox[{"\"\<rys1revjpg.jpg\>\"", ",", 
     RowBox[{"ListPlot", "[", 
      RowBox[{
       RowBox[{"{", 
        RowBox[{"granica1", ",", "Lambda20Hz", ",", "Lambda60Hz"}], "}"}], 
       ",", 
       RowBox[{"Joined", "\[Rule]", "True"}], ",", 
       RowBox[{"PlotRange", "\[Rule]", "All"}], ",", 
       RowBox[{"PlotStyle", "\[Rule]", 
        RowBox[{"{", 
         RowBox[{
          RowBox[{"{", 
           RowBox[{"Red", ",", "Dashed", ",", "Thick"}], "}"}], ",", 
          RowBox[{"{", 
           RowBox[{
            RowBox[{"GrayLevel", "[", "0.1", "]"}], ",", 
            RowBox[{"Thickness", "[", "0.008", "]"}]}], "}"}], ",", 
          RowBox[{"{", 
           RowBox[{
            RowBox[{"GrayLevel", "[", "0.4", "]"}], ",", 
            RowBox[{"Thickness", "[", "0.008", "]"}]}], "}"}], ",", 
          RowBox[{"{", 
           RowBox[{
            RowBox[{"GrayLevel", "[", "0.7", "]"}], ",", 
            RowBox[{"Thickness", "[", "0.008", "]"}]}], "}"}], ",", 
          RowBox[{"{", 
           RowBox[{
            RowBox[{"GrayLevel", "[", "0.85", "]"}], ",", 
            RowBox[{"Thickness", "[", "0.008", "]"}]}], "}"}]}], "}"}]}], ",", 
       RowBox[{"AxesLabel", "\[Rule]", 
        RowBox[{"{", 
         RowBox[{
         "\"\<\!\(\*StyleBox[\"d\",FontSlant->\"Italic\"]\)\!\(\*StyleBox[\"[\
\",FontSlant->\"Italic\"]\)m\!\(\*StyleBox[\"]\",FontSlant->\"Italic\"]\)\>\"\
", ",", "\"\<AMF\!\(\*StyleBox[\"vz\",FontSize->9,FontSlant->\"Italic\"]\)\!\(\
\*StyleBox[\" \",FontSlant->\"Italic\"]\)[-]\>\""}], "}"}]}], ",", 
       RowBox[{"LabelStyle", "\[Rule]", 
        RowBox[{"{", 
         RowBox[{
          RowBox[{"FontFamily", "\[Rule]", "\"\<Times\>\""}], ",", 
          RowBox[{"FontSize", "\[Rule]", "9"}]}], "}"}]}], ",", 
       RowBox[{"ImageSize", "\[Rule]", "165"}]}], "]"}]}], "]"}], ",", 
   RowBox[{"ImageResolution", "\[Rule]", "400"}]}], "]"}]], "Input",
 CellChangeTimes->{{3.9487812446598816`*^9, 3.948781273387458*^9}, {
  3.9636376980245824`*^9, 3.9636377115929565`*^9}},
 EmphasizeSyntaxErrors->True,
 CellLabel->
  "In[564]:=",ExpressionUUID->"f502fd23-97b6-481f-8f25-5bfe27d101a9"],

Cell[BoxData[""], "Input",
 CellChangeTimes->{{3.9486412226795797`*^9, 3.9486412227108183`*^9}},
 CellLabel->
  "In[564]:=",ExpressionUUID->"bd4c856c-24bb-4159-9f02-69c095f75e45"],

Cell[BoxData[
 StyleBox[
  RowBox[{"(*", 
   RowBox[{"przemieszczenia", " ", "X"}], "*)"}],
  FontSize->24,
  FontColor->RGBColor[1, 0.5, 0]]], "Input",
 CellChangeTimes->{3.9475656585649023`*^9},
 CellLabel->
  "In[565]:=",ExpressionUUID->"a2469ce2-f8c6-4c86-940c-788b349c3d85"],

Cell[BoxData[""], "Input",
 CellChangeTimes->{3.948530874152035*^9},
 CellLabel->
  "In[566]:=",ExpressionUUID->"1dd07191-a51a-44c0-8486-d08b657de46e"],

Cell[BoxData[""], "Input",
 CellChangeTimes->{{3.9485308751674147`*^9, 3.9485308751830077`*^9}},
 CellLabel->
  "In[567]:=",ExpressionUUID->"02305da7-8bd7-4460-8e83-4344e5613590"],

Cell[BoxData[
 StyleBox[
  RowBox[{"(*", 
   RowBox[{"predkosci", " ", "R"}], "*)"}],
  FontSize->24,
  FontColor->RGBColor[1, 0.5, 0]]], "Input",
 CellChangeTimes->{{3.9475656722766747`*^9, 3.947565675587941*^9}, 
   3.9486264362129564`*^9},
 CellLabel->
  "In[568]:=",ExpressionUUID->"b63cf894-54f5-4f52-9cde-ee7505425847"],

Cell[BoxData[{
 RowBox[{
  RowBox[{"Lambda20Hz", "=", 
   RowBox[{"{", 
    RowBox[{
     RowBox[{"{", 
      RowBox[{"3.5`", ",", "1.170328821443319`"}], "}"}], ",", 
     RowBox[{"{", 
      RowBox[{"7.`", ",", "0.6524939749173063`"}], "}"}], ",", 
     RowBox[{"{", 
      RowBox[{"10.5`", ",", "0.9891702980277342`"}], "}"}], ",", 
     RowBox[{"{", 
      RowBox[{"14.`", ",", "1.7930961041054476`"}], "}"}], ",", 
     RowBox[{"{", 
      RowBox[{"17.5`", ",", "1.3572382498244626`"}], "}"}], ",", 
     RowBox[{"{", 
      RowBox[{"21.`", ",", "0.858713149522916`"}], "}"}], ",", 
     RowBox[{"{", 
      RowBox[{"24.5`", ",", "1.090085640147927`"}], "}"}], ",", 
     RowBox[{"{", 
      RowBox[{"28.`", ",", "1.3121545661887841`"}], "}"}], ",", 
     RowBox[{"{", 
      RowBox[{"31.5`", ",", "0.5576664290318373`"}], "}"}], ",", 
     RowBox[{"{", 
      RowBox[{"35.`", ",", "0.6838059966994956`"}], "}"}], ",", 
     RowBox[{"{", 
      RowBox[{"38.5`", ",", "1.2253734679182167`"}], "}"}], ",", 
     RowBox[{"{", 
      RowBox[{"42.`", ",", "0.8902064723733765`"}], "}"}], ",", 
     RowBox[{"{", 
      RowBox[{"45.5`", ",", "0.751625414477527`"}], "}"}], ",", 
     RowBox[{"{", 
      RowBox[{"49.`", ",", "1.3020110477375566`"}], "}"}], ",", 
     RowBox[{"{", 
      RowBox[{"52.5`", ",", "0.6429830745126333`"}], "}"}], ",", 
     RowBox[{"{", 
      RowBox[{"56.`", ",", "0.8991071257558588`"}], "}"}], ",", 
     RowBox[{"{", 
      RowBox[{"59.5`", ",", "1.0869745421503305`"}], "}"}], ",", 
     RowBox[{"{", 
      RowBox[{"63.`", ",", "0.9929751492137606`"}], "}"}], ",", 
     RowBox[{"{", 
      RowBox[{"66.5`", ",", "0.466579870059488`"}], "}"}]}], "}"}]}], 
  ";"}], "\[IndentingNewLine]", 
 RowBox[{
  RowBox[{"Lambda60Hz", "=", 
   RowBox[{"{", 
    RowBox[{
     RowBox[{"{", 
      RowBox[{"3.5`", ",", "1.204168085974036`"}], "}"}], ",", 
     RowBox[{"{", 
      RowBox[{"7.`", ",", "0.45908553071139613`"}], "}"}], ",", 
     RowBox[{"{", 
      RowBox[{"10.5`", ",", "1.2020020458129224`"}], "}"}], ",", 
     RowBox[{"{", 
      RowBox[{"14.`", ",", "1.0476235857048743`"}], "}"}], ",", 
     RowBox[{"{", 
      RowBox[{"17.5`", ",", "1.2114605066515314`"}], "}"}], ",", 
     RowBox[{"{", 
      RowBox[{"21.`", ",", "0.9594783754916392`"}], "}"}], ",", 
     RowBox[{"{", 
      RowBox[{"24.5`", ",", "1.2230953741502208`"}], "}"}], ",", 
     RowBox[{"{", 
      RowBox[{"28.`", ",", "0.8938119746365527`"}], "}"}], ",", 
     RowBox[{"{", 
      RowBox[{"31.5`", ",", "0.5814817741552242`"}], "}"}], ",", 
     RowBox[{"{", 
      RowBox[{"35.`", ",", "0.7740631828304644`"}], "}"}], ",", 
     RowBox[{"{", 
      RowBox[{"38.5`", ",", "1.6382653584899214`"}], "}"}], ",", 
     RowBox[{"{", 
      RowBox[{"42.`", ",", "0.986418987658275`"}], "}"}], ",", 
     RowBox[{"{", 
      RowBox[{"45.5`", ",", "0.9441867841795372`"}], "}"}], ",", 
     RowBox[{"{", 
      RowBox[{"49.`", ",", "0.8552579024272807`"}], "}"}], ",", 
     RowBox[{"{", 
      RowBox[{"52.5`", ",", "1.437710951095445`"}], "}"}], ",", 
     RowBox[{"{", 
      RowBox[{"56.`", ",", "0.5456014163399182`"}], "}"}], ",", 
     RowBox[{"{", 
      RowBox[{"59.5`", ",", "1.1916222472492943`"}], "}"}], ",", 
     RowBox[{"{", 
      RowBox[{"63.`", ",", "1.189494630113775`"}], "}"}], ",", 
     RowBox[{"{", 
      RowBox[{"66.5`", ",", "0.7583405646892937`"}], "}"}]}], "}"}]}], 
  ";"}]}], "Input",
 CellChangeTimes->{{3.648898316912118*^9, 3.6488983231954775`*^9}, {
   3.6488983539842386`*^9, 3.648898375371462*^9}, 3.648899045021764*^9, {
   3.649842904197263*^9, 3.6498429170249968`*^9}, {3.681015215709484*^9, 
   3.6810152161774855`*^9}, {3.683436569571471*^9, 3.683436578057886*^9}, {
   3.9475004022725077`*^9, 3.947500427376441*^9}, {3.94750046219442*^9, 
   3.947500463440092*^9}, {3.9475006380366373`*^9, 3.947500638562233*^9}, {
   3.9475006861949773`*^9, 3.9475006926896243`*^9}, {3.9475010336197405`*^9, 
   3.9475010342909465`*^9}, 3.94750155323687*^9, {3.947565618149231*^9, 
   3.947565620676158*^9}, 3.9475657112757907`*^9, 3.9475657483082223`*^9, {
   3.9475674381323104`*^9, 3.9475674437143297`*^9}, {3.9475675228735533`*^9, 
   3.9475675233466253`*^9}, 3.947591305505745*^9, 3.947591669443042*^9, {
   3.9485301130445957`*^9, 3.9485301203241663`*^9}, 3.9485302069591055`*^9, 
   3.9485304124179645`*^9, 3.9485309026140337`*^9, {3.9486261931725683`*^9, 
   3.9486261963728747`*^9}, 3.9486263732054763`*^9, 3.948626586482719*^9, 
   3.9486357412161474`*^9, 3.9486364257510095`*^9, {3.94863797823462*^9, 
   3.9486380148030896`*^9}, 3.9486381537594075`*^9, 3.948640405605364*^9, {
   3.9486405228188453`*^9, 3.948640523271864*^9}, {3.9486406310894847`*^9, 
   3.9486406314956923`*^9}, {3.9486407433374395`*^9, 
   3.9486407437125373`*^9}, {3.94864084618178*^9, 3.948640847119208*^9}, {
   3.9636378219869337`*^9, 3.9636378363149385`*^9}, 3.963637930708559*^9},
 CellLabel->
  "In[569]:=",ExpressionUUID->"9a8a8f0f-7210-4940-b2b6-0b8eaabeaea3"],

Cell[CellGroupData[{

Cell[BoxData[
 RowBox[{"ListPlot", "[", 
  RowBox[{
   RowBox[{"{", 
    RowBox[{"granica1", ",", "Lambda20Hz", ",", "Lambda60Hz"}], "}"}], ",", 
   RowBox[{"Joined", "\[Rule]", "True"}], ",", 
   RowBox[{"PlotRange", "\[Rule]", "All"}], ",", 
   RowBox[{"PlotStyle", "\[Rule]", 
    RowBox[{"{", 
     RowBox[{
      RowBox[{"{", 
       RowBox[{"Red", ",", "Dashed", ",", "Thick"}], "}"}], ",", 
      RowBox[{"{", 
       RowBox[{
        RowBox[{"GrayLevel", "[", "0.1", "]"}], ",", 
        RowBox[{"Thickness", "[", "0.008", "]"}]}], "}"}], ",", 
      RowBox[{"{", 
       RowBox[{
        RowBox[{"GrayLevel", "[", "0.7", "]"}], ",", 
        RowBox[{"Thickness", "[", "0.008", "]"}]}], "}"}], ",", 
      RowBox[{"{", 
       RowBox[{
        RowBox[{"GrayLevel", "[", "0.85", "]"}], ",", 
        RowBox[{"Thickness", "[", "0.008", "]"}]}], "}"}]}], "}"}]}], ",", 
   RowBox[{"AxesLabel", "\[Rule]", 
    RowBox[{"{", 
     RowBox[{
     "\"\<\!\(\*StyleBox[\"d\",FontSlant->\"Italic\"]\)\!\(\*StyleBox[\"[\",\
FontSlant->\"Italic\"]\)m\!\(\*StyleBox[\"]\",FontSlant->\"Italic\"]\)\>\"", 
      ",", "\"\<AMF\!\(\*StyleBox[\"vr\",FontSize->9,FontSlant->\"Italic\"]\)\
\!\(\*StyleBox[\" \",FontSlant->\"Italic\"]\)[-]\>\""}], "}"}]}], ",", 
   RowBox[{"LabelStyle", "\[Rule]", 
    RowBox[{"{", 
     RowBox[{
      RowBox[{"FontFamily", "\[Rule]", "\"\<Times\>\""}], ",", 
      RowBox[{"FontSize", "\[Rule]", "9"}]}], "}"}]}], ",", 
   RowBox[{"ImageSize", "\[Rule]", "165"}]}], "]"}]], "Input",
 CellChangeTimes->{{3.9475657597655725`*^9, 3.9475658608859253`*^9}, {
   3.947566030311617*^9, 3.9475660326622257`*^9}, {3.9475664888408318`*^9, 
   3.9475664905822887`*^9}, {3.9475667611113253`*^9, 3.947566763205487*^9}, 
   3.9475674783262672`*^9, 3.9475676963908596`*^9, {3.9475677697652197`*^9, 
   3.9475677981955833`*^9}, 3.948530324020218*^9, {3.9486266016933947`*^9, 
   3.9486266027802896`*^9}, {3.948626669184291*^9, 3.9486266975995975`*^9}, {
   3.948626905115202*^9, 3.948626905184308*^9}, 3.9486270884642706`*^9, {
   3.9486284567198772`*^9, 3.9486284836896305`*^9}, {3.948638169246709*^9, 
   3.9486381926786423`*^9}, 3.948640358428605*^9, {3.9486409103775225`*^9, 
   3.948640912455205*^9}, {3.948641049257764*^9, 3.948641054897312*^9}, {
   3.9486411604544387`*^9, 3.948641170936305*^9}, {3.9487811891929655`*^9, 
   3.94878119669119*^9}, {3.948781284372163*^9, 3.94878128976151*^9}, {
   3.9636378401528206`*^9, 3.963637851511708*^9}, 3.9636379428847027`*^9},
 CellLabel->
  "In[571]:=",ExpressionUUID->"340a44b8-45ea-46b9-9ca7-21994e3f4e3a"],

Cell[BoxData[
 GraphicsBox[{{}, {{}, {}, 
    {RGBColor[1, 0, 0], PointSize[0.011000000000000001`], Thickness[Large], 
     Dashing[{Small, Small}], LineBox[CompressedData["
1:eJxTTMoPSmViYGAQBmIQDQE8DhD6gz2ElkHjq6LxdVD5DYZo8qZo8hZo8jZo
8vZofEdUvoMzmn5XVP4BNzT9Hmj6vdD0+6Dp90XT74/KXxAA5wMAdX0nCQ==

      "]]}, 
    {GrayLevel[0.1], PointSize[0.011000000000000001`], Thickness[0.008], 
     LineBox[CompressedData["
1:eJxTTMoPSmViYGAQBmIQDQE8Dr+X3Nq2aucnewhfxqE1O5nb+uETKF/VYUkL
W4XH8vdQvo5DX010V+uGPxB+g6FDE2tdif32r1B5Uwdp4d3/J1e9hspbOCxN
ebL4b8FHqLyNA7994Mmp/75A5e0dkmdFuKTfeAjlOzqscxSR3fvwKYTv4OxQ
27LQVHH2Z6h+V4ec/xs8JtW8gfAPuDk82n9gbwDvC6h+DwdJlsBOzqtQ8x28
HNZZzrUNnAzzj49DutR0v5qjMP2+Di1vHmbZp0Dd1+DvkLfk88XiY1D/Lghw
uKS+40Lhnbv2AFKOYV8=
      "]]}, 
    {GrayLevel[0.7], PointSize[0.011000000000000001`], Thickness[0.008], 
     LineBox[CompressedData["
1:eJxTTMoPSmViYGAQBmIQDQE8DhOCnQ66uny2h/BlHCIs5dxXJN6F8lUdJt91
r0+zhsnrOIS/+/hJ4PAHCL/B0ME0pz1TJQkmb+rwbGrdP+4t76DyFg4el2tL
zkyEyds4qJz6NVF61huovL3D1Pdpq+pnP4LyHR2W57xUUzj6AsJ3cHaYpNK3
J9TsF1S/q8OulS29+ya8h/APuDn07nptfNwMZp+HQ7az0CXXuNdQ/V4O4U8P
GN1l+A7V7+OQO/OX5MTSh1D9vg6rPwXWPhKAuq/B3yF4c2GrNgeUvyDAQdR5
Ul6wywt7AGZdXsA=
      "]]}}, {}, {}, {}, {}},
  AspectRatio->NCache[GoldenRatio^(-1), 0.6180339887498948],
  Axes->{True, True},
  AxesLabel->{
    FormBox[
    "\"\\!\\(\\*StyleBox[\\\"d\\\",FontSlant->\\\"Italic\\\"]\\)\\!\\(\\*\
StyleBox[\\\"[\\\",FontSlant->\\\"Italic\\\"]\\)m\\!\\(\\*StyleBox[\\\"]\\\",\
FontSlant->\\\"Italic\\\"]\\)\"", TraditionalForm], 
    FormBox[
    "\"AMF\\!\\(\\*StyleBox[\\\"vr\\\",FontSize->9,FontSlant->\\\"Italic\\\"]\
\\)\\!\\(\\*StyleBox[\\\" \\\",FontSlant->\\\"Italic\\\"]\\)[-]\"", 
     TraditionalForm]},
  AxesOrigin->{2.5156250000000004`, 0},
  DisplayFunction->Identity,
  Frame->{{False, False}, {False, False}},
  FrameLabel->{{None, None}, {None, None}},
  FrameTicks->{{Automatic, Automatic}, {Automatic, Automatic}},
  GridLines->{None, None},
  GridLinesStyle->Directive[
    GrayLevel[0.5, 0.4]],
  ImagePadding->All,
  ImageSize->165,
  LabelStyle->{FontFamily -> "Times", FontSize -> 9},
  Method->{"CoordinatesToolOptions" -> {"DisplayFunction" -> ({
        (Identity[#]& )[
         Part[#, 1]], 
        (Identity[#]& )[
         Part[#, 2]]}& ), "CopiedValueFunction" -> ({
        (Identity[#]& )[
         Part[#, 1]], 
        (Identity[#]& )[
         Part[#, 2]]}& )}},
  PlotRange->{{3.5, 66.5}, {0, 1.7930961041054476`}},
  PlotRangeClipping->True,
  PlotRangePadding->{{
     Scaled[0.02], 
     Scaled[0.02]}, {
     Scaled[0.02], 
     Scaled[0.05]}},
  Ticks->{Automatic, Automatic}]], "Output",
 CellChangeTimes->{{3.9486265882862387`*^9, 3.9486266040354958`*^9}, {
   3.9486266702852397`*^9, 3.948626698863628*^9}, {3.948626741908022*^9, 
   3.948626800167533*^9}, {3.94862690548475*^9, 3.9486269129319425`*^9}, {
   3.948627088827044*^9, 3.948627092673252*^9}, 3.9486283425956573`*^9, {
   3.948628466338129*^9, 3.948628503171251*^9}, 3.9486357439655247`*^9, 
   3.9486364296405525`*^9, {3.948638176416854*^9, 3.9486381972713065`*^9}, 
   3.9486408540861425`*^9, 3.948640920109597*^9, 3.9486410583806086`*^9, {
   3.9486411051985292`*^9, 3.948641174560448*^9}, 3.9486412188835907`*^9, 
   3.9636375035502167`*^9, 3.963637616764725*^9, {3.9636379358867073`*^9, 
   3.9636379531282225`*^9}, 3.963637990325424*^9, 3.9636380704081097`*^9, 
   3.963638109263278*^9, 3.9636381480921392`*^9},
 CellLabel->
  "Out[571]=",ExpressionUUID->"c39310c4-8752-4113-a252-94c525250ca7"]
}, Open  ]],

Cell[BoxData[
 RowBox[{
  RowBox[{
   RowBox[{"Export", "[", 
    RowBox[{"\"\<rys2revjpg.jpg\>\"", ",", 
     RowBox[{"ListPlot", "[", 
      RowBox[{
       RowBox[{"{", 
        RowBox[{"granica1", ",", "Lambda20Hz", ",", "Lambda60Hz"}], "}"}], 
       ",", 
       RowBox[{"Joined", "\[Rule]", "True"}], ",", 
       RowBox[{"PlotRange", "\[Rule]", "All"}], ",", 
       RowBox[{"PlotStyle", "\[Rule]", 
        RowBox[{"{", 
         RowBox[{
          RowBox[{"{", 
           RowBox[{"Red", ",", "Dashed", ",", "Thick"}], "}"}], ",", 
          RowBox[{"{", 
           RowBox[{
            RowBox[{"GrayLevel", "[", "0.1", "]"}], ",", 
            RowBox[{"Thickness", "[", "0.008", "]"}]}], "}"}], ",", 
          RowBox[{"{", 
           RowBox[{
            RowBox[{"GrayLevel", "[", "0.4", "]"}], ",", 
            RowBox[{"Thickness", "[", "0.008", "]"}]}], "}"}], ",", 
          RowBox[{"{", 
           RowBox[{
            RowBox[{"GrayLevel", "[", "0.7", "]"}], ",", 
            RowBox[{"Thickness", "[", "0.008", "]"}]}], "}"}], ",", 
          RowBox[{"{", 
           RowBox[{
            RowBox[{"GrayLevel", "[", "0.85", "]"}], ",", 
            RowBox[{"Thickness", "[", "0.008", "]"}]}], "}"}]}], "}"}]}], ",", 
       RowBox[{"AxesLabel", "\[Rule]", 
        RowBox[{"{", 
         RowBox[{
         "\"\<\!\(\*StyleBox[\"d\",FontSlant->\"Italic\"]\)\!\(\*StyleBox[\"[\
\",FontSlant->\"Italic\"]\)m\!\(\*StyleBox[\"]\",FontSlant->\"Italic\"]\)\>\"\
", ",", "\"\<AMF\!\(\*StyleBox[\"vz\",FontSize->9,FontSlant->\"Italic\"]\)\!\(\
\*StyleBox[\" \",FontSlant->\"Italic\"]\)[-]\>\""}], "}"}]}], ",", 
       RowBox[{"LabelStyle", "\[Rule]", 
        RowBox[{"{", 
         RowBox[{
          RowBox[{"FontFamily", "\[Rule]", "\"\<Times\>\""}], ",", 
          RowBox[{"FontSize", "\[Rule]", "9"}]}], "}"}]}], ",", 
       RowBox[{"ImageSize", "\[Rule]", "165"}]}], "]"}]}], "]"}], ",", 
   RowBox[{"ImageResolution", "\[Rule]", "400"}]}], "]"}]], "Input",
 CellChangeTimes->{{3.9486263864176245`*^9, 3.9486263864332466`*^9}, {
  3.948781280435594*^9, 3.9487812979939375`*^9}, {3.9636381343635273`*^9, 
  3.963638144872543*^9}},
 EmphasizeSyntaxErrors->True,
 CellLabel->
  "In[572]:=",ExpressionUUID->"337c18ea-98f2-47d2-b84c-07c421657446"],

Cell[BoxData[""], "Input",
 CellChangeTimes->{3.9486263872663584`*^9},
 CellLabel->
  "In[572]:=",ExpressionUUID->"fac9ad3f-c3c3-4a89-b691-5f3963ef4f07"],

Cell[BoxData[""], "Input",
 CellChangeTimes->{{3.9486263877831497`*^9, 3.9486263877831497`*^9}},
 CellLabel->
  "In[573]:=",ExpressionUUID->"47dd470c-9248-469c-aa2b-8bab84c3681e"]
}, Open  ]]
},
WindowSize->{1920, 997},
WindowMargins->{{-8, Automatic}, {Automatic, -8}},
FrontEndVersion->"11.3 for Microsoft Windows (64-bit) (March 6, 2018)",
StyleDefinitions->"Default.nb"
]
(* End of Notebook Content *)

(* Internal cache information *)
(*CellTagsOutline
CellTagsIndex->{}
*)
(*CellTagsIndex
CellTagsIndex->{}
*)
(*NotebookFileOutline
Notebook[{
Cell[CellGroupData[{
Cell[580, 22, 1698, 25, 53, "Subtitle",ExpressionUUID->"21c1f9af-1598-4e4e-bb68-2d4347d33a9d"],
Cell[CellGroupData[{
Cell[2303, 51, 234, 4, 82, "Input",ExpressionUUID->"9addd10c-2881-497e-944f-2a1f4491ecd7"],
Cell[2540, 57, 3496, 52, 23, "Message",ExpressionUUID->"b6371fd7-edd5-4a6c-8653-59c080f70964"]
}, Open  ]],
Cell[CellGroupData[{
Cell[6073, 114, 231, 5, 45, "Input",ExpressionUUID->"a1d0eba3-f6b0-4958-823e-1c9936160d49"],
Cell[6307, 121, 377, 6, 32, "Output",ExpressionUUID->"69c7d2a9-1777-4d9d-b68b-de1eed380d61"]
}, Open  ]],
Cell[6699, 130, 1569, 46, 28, "Input",ExpressionUUID->"7738a54c-0656-4386-b41a-4f27ae654e47"],
Cell[8271, 178, 153, 3, 28, "Input",ExpressionUUID->"60c1b033-711b-465f-94f9-c64d342ee9d1"],
Cell[8427, 183, 385, 9, 41, "Input",ExpressionUUID->"79dd3eb7-a123-47ec-9fcb-ce4addacad62"],
Cell[8815, 194, 5207, 112, 124, "Input",ExpressionUUID->"9173e045-5645-47da-8a2f-e9627eaa3402"],
Cell[CellGroupData[{
Cell[14047, 310, 786, 19, 45, "Input",ExpressionUUID->"3d7c613c-6516-4543-a15b-4bf8e1896afb"],
Cell[14836, 331, 1043, 20, 32, "Output",ExpressionUUID->"0b620b13-beb5-4216-88e6-5484ed9203d3"]
}, Open  ]],
Cell[15894, 354, 256, 5, 28, "Input",ExpressionUUID->"f1c926fe-9f75-478c-987a-ec82f84fa914"],
Cell[16153, 361, 1023, 20, 48, "Input",ExpressionUUID->"b7be5c82-380f-4eae-852c-b479e5ad17b6"],
Cell[CellGroupData[{
Cell[17201, 385, 314, 6, 45, "Input",ExpressionUUID->"44ffb1ea-bb4f-4339-a2f5-f44c306aa108"],
Cell[17518, 393, 563, 9, 32, "Output",ExpressionUUID->"dc899971-acc3-4553-9f1c-f25403d6a7ae"]
}, Open  ]],
Cell[CellGroupData[{
Cell[18118, 407, 2693, 53, 82, "Input",ExpressionUUID->"b4ed9c05-9415-4e0a-88ed-aaa1b298d2be"],
Cell[20814, 462, 2986, 71, 122, "Output",ExpressionUUID->"8d5d44db-013e-4fa3-ba1d-afa8b68d6bec"]
}, Open  ]],
Cell[23815, 536, 175, 3, 28, "Input",ExpressionUUID->"b3cc5ce9-3c28-48b1-84c6-3f60024da9c8"],
Cell[23993, 541, 2212, 51, 119, "Input",ExpressionUUID->"f502fd23-97b6-481f-8f25-5bfe27d101a9"],
Cell[26208, 594, 179, 3, 28, "Input",ExpressionUUID->"bd4c856c-24bb-4159-9f02-69c095f75e45"],
Cell[26390, 599, 279, 8, 41, "Input",ExpressionUUID->"a2469ce2-f8c6-4c86-940c-788b349c3d85"],
Cell[26672, 609, 151, 3, 28, "Input",ExpressionUUID->"1dd07191-a51a-44c0-8486-d08b657de46e"],
Cell[26826, 614, 179, 3, 28, "Input",ExpressionUUID->"02305da7-8bd7-4460-8e83-4344e5613590"],
Cell[27008, 619, 325, 9, 41, "Input",ExpressionUUID->"b63cf894-54f5-4f52-9cde-ee7505425847"],
Cell[27336, 630, 4982, 108, 124, "Input",ExpressionUUID->"9a8a8f0f-7210-4940-b2b6-0b8eaabeaea3"],
Cell[CellGroupData[{
Cell[32343, 742, 2567, 51, 82, "Input",ExpressionUUID->"340a44b8-45ea-46b9-9ca7-21994e3f4e3a"],
Cell[34913, 795, 3512, 77, 122, "Output",ExpressionUUID->"c39310c4-8752-4113-a252-94c525250ca7"]
}, Open  ]],
Cell[38440, 875, 2263, 52, 119, "Input",ExpressionUUID->"337c18ea-98f2-47d2-b84c-07c421657446"],
Cell[40706, 929, 153, 3, 28, "Input",ExpressionUUID->"fac9ad3f-c3c3-4a89-b691-5f3963ef4f07"],
Cell[40862, 934, 179, 3, 61, "Input",ExpressionUUID->"47dd470c-9248-469c-aa2b-8bab84c3681e"]
}, Open  ]]
}
]
*)
